# Supplementary material for: Preparation of Linear Actuators Based on Polyvinyl Alcohol Hydrogels Activated by AC Voltage
Source: Polymers (Basel). 2023 Jun 19;15(12):2739. doi: 10.3390/polym15122739 (PMC10305258; doi:10.3390/polym15122739)
Supplement: Supplementary file 1 [file polymers-15-02739-s001.zip]

Archive with 7 entries (7 files):
- polymers-2451514-supplementary/supplementary files.docx
- polymers-2451514-supplementary/SV1.mp4
- polymers-2451514-supplementary/SV2.mp4
- polymers-2451514-supplementary/SV3.mp4
- polymers-2451514-supplementary/SV4.mp4
- polymers-2451514-supplementary/SV5.mp4
- polymers-2451514-supplementary/SV6.mp4
